# Supplementary material for: AI-Augmented Co-Design in Healthcare: Log-Based Markers of Teamwork Behaviors and Collective Intelligence Outcomes
Source: Behav Sci (Basel). 2025 Dec 9;15(12):1704. doi: 10.3390/bs15121704 (PMC12729299; doi:10.3390/bs15121704)
Supplement: Supplementary file 1 [file behavsci-15-01704-s001.zip]

Archive with 1 entries (1 files):
- behavsci-3921738-supplementary.pdf
